# Supplementary material for: Atomic Layer Deposition of ZnO and ZnO/Cu Coatings for Fresh Food Packaging Application
Source: Polymers (Basel). 2026 Mar 19;18(6):751. doi: 10.3390/polym18060751 (PMC13030190; doi:10.3390/polym18060751)
Supplement: Supplementary file 1 [file polymers-18-00751-s001.zip]

Archive with 1 entries (1 files):
- polymers-4202269-supplementary.pdf
